# Supplementary material for: Experimental Validation of Genome‐Environment Associations in Arabidopsis
Source: Mol Ecol. 2025 Oct 6;34(21):e70129. doi: 10.1111/mec.70129 (PMC12573728; doi:10.1111/mec.70129)
Supplement: Supplementary file 2 — Table S1: mec70129‐sup‐0002‐TablesS1‐S9.xlsx. Table S2: mec70129‐sup‐0002‐TablesS1‐S9.xlsx. Table S3: mec70129‐sup‐0002‐TablesS1‐S9.xlsx. Table S4: mec70129‐sup‐0002‐TablesS1‐S9.xlsx. Table S5: mec70129‐sup‐0002‐TablesS1‐S9.xlsx. Table S6: mec70129‐sup‐0002‐TablesS1‐S9.xlsx. Table S7: mec70129‐sup‐0002‐TablesS1‐S9.xlsx. Table S8: mec70129‐sup‐0002‐TablesS1‐S9.xlsx. Table S9: mec70129‐sup‐0002‐TablesS1‐S9.xlsx. [file MEC-34-e70129-s002.xlsx]

## Sheet: Table of Content
Table of content for this workbook:
Table S1	Information of mutant lines used in this study
Table S2	Growth Chamber Setting
Table S3	Functional variation polymorphism of WRKY38 in the 1001 Genomes accessions
README for Table S4-S9	Information supporting understanding of Table S4-S9. Read this before checking Table S4-S9.
Table S4	p-values at α = 0.05 from linear mixed models (LMMs) independently analyze Col and each mutant in the main drought screen
Table S5	Adjusted p-value at FDR = 0.05 using Benjamini–Yekutieli procedure from LMMs independently analyze Col and each mutant in the main drought screen
Table S6	Estimated effect sizes from linear mixed models (LMMs) independently analyze Col and each mutant in the main drought screen
Table S7	p-value at α = 0.05 from one LMM including all 44 knockout lines and Col in the main drought screen
Table S8	p-values from post-hoc Dunnett’s tests comparing each mutant to Col under drought and well-watered conditions in the main drought screen for traits showing significant genotype-by-treatment interactions in the full LMM (Table S7)
Table S9	Estimate effect sizes from Dunnett's tests in the main drought screen
Table S10	Summary statistics from LMMs for Col, CS864818 (wkry38) and CS68738 (lsd1) in the follow-up intermediate drought experiment
Table S11	Summary statistics from LMMs analyzing everyday stomatal conductance (gsw) tracked during 10 consecutive days in the follow-up intermediate drought experiment
Table S12	Summary of putative LoF variants in WRKY38
Table S13	Summary statistics from LMMs assessing the association between the presence/absence of Frameshift7495793 or Frameshift7495793&94 with 19 bioclimatic variables.
Table S14	Summary statistics from Welch's t-tests assessing the association between the presence/absence of Frameshift7495793 or Frameshift7495793&94 with 19 bioclimatic variables.

## Sheet: Table S1-LineInfo
Table S1 Gene IDs and names (if available) tested in this study, along with their corresponding knockout lines, t-DNA insertion sites, and Gene Ontology (GO) functions. The table also includes the source studies from which each gene was identified and the genome-environment association (GEA) approach used in the source studies. Genes can appear as top candidates in multiple studies through differ…
Gene ID	Gene Name	Knockout line	Location	Gene function annotation	Source study	GEA approaches used
AT1G19410	FBD†	SALK_009957	exon	unknown	Lasky et al. (2012)	RDA
AT1G48700	CP5	SALK_041749	exon	oxidation-reduction process	Lasky et al. (2018)	Combined common garden (precipitation)
AT1G76090	SMT3†	SALK_085292	exon	methylation, sterol biosynthetic process	Lasky et al. (2018)	Combined common garden (precipitation)
AT1G76100	PETE1	SALK_096450	exon	oxidation-reduction process, one of two Arabidopsis plastocyanin genes	Lasky et al. (2018)	Combined common garden (precipitation)
AT1G76970	TOL4	SALK_040054	exon	protein transport, modulating dynamic auxin distribution and associated growth responses	Lasky et al. (2014, 2018)	Univariate & Combined common garden (precipitation)
AT1G78310	VQ9	SALK_016933	exon	protein binding	Lasky et al. (2018)	Combined common garden (precipitation)
AT2G22970	SCPL11	SALK_074669	exon	proteolysis, secondary metabolic process	Lasky et al. (2014)	Univariate
AT2G36950	ATHMP20	SALK_069207	exon	copper iron binding, metal ion binding	Lasky et al. (2014)	Univariate
AT2G44190	EDE1/QWRF5	SALK_122367	exon	cell division, endosperm cellularization and development, seed development	Lasky et al. (2012)	RDA
AT2G44210		SALK_119363	exon	unknown	Lasky et al. (2012)	RDA
AT2G44870		SALK_082864	exon	unknown	Lasky et al. (2018)	Combined common garden (precipitation)
AT3G14910		SALK_013305	exon	regulation of GTPase activity	Lasky et al. (2018)	Combined common garden (aridity index)
AT3G14920		SALK_011366	exon	unknown	Lasky et al. (2018)	Combined common garden (aridity index)
AT3G29375		SALK_078585	exon	unknown	Lasky et al. (2014)	Univariate
AT3G45860	CRK4†	SALK_063969	exon	defense response, PSD, defense responnse to bacteria, response to salicylic acid, phosphorylation of proteins	Lasky et al. (2014)	Univariate (not top)
AT4G02195	SYP42/LG2B	SALK_116966	exon	membrane fusion, protein secretion and transport, defense response to fungus, vacuolar transport	Lasky et al. (2014)	Univariate
AT4G20380	LSD1	CS68738	coding_region	DNA-binding transcription factor activity, protein binding , negatively regulates a plant cell death pathway	Lasky et al. (2018)	Combined common garden (aridity index)
AT4G30370	IDF1/IRT1	SALK_038445	exon	protein ubiquitination, response to chitin	Lasky et al. (2018)	Combined common garden (aridity index)
AT5G06400		SALK_125024	exon	unknown	Lasky et al. (2012)	RDA
AT5G09800	PUB28	SALK_100220	exon	protein ubiquitination, response to chitin	Lasky et al. (2012)	partial RNA
AT5G10960	CAF1l†	SALK_051689	exon	regulation of transcription, RNA modification	Lasky et al. (2014, 2018)	Univariate & Combined common garden (aridity index)
AT5G11340	NAA50	SALK_022449	exon	N-acetyltransferase activity, peptide alpha-N-acetyltransferase activity, peptide-lysine-N-acetyltransferase activity, protein binding, involved in plant development and the suppression of stress responses	Lasky et al. (2012)	partial RNA
AT5G20580		SALK_031682	exon	unknown	Lasky et al. (2012)	RDA
AT5G20590	TBL5	SALK_025620	exon	cell wall organization or biosynthesis	Lasky et al. (2012)	RDA
AT5G20600		SALK_073773	exon	unknown	Lasky et al. (2012)	RDA
AT5G20610	PMIR1	SALK_098762	exon	chloroplast relocation, response to blue light, actin filament based movement	Lasky et al. (2012)	RDA
AT5G22570	WRKY38†	CS864818	exon	DNA-binding transcription factor activity, protein binding, transcription cis-regulatory region binding	Lasky et al. (2012)	RDA
AT5G22580		SALK_081434	exon	unknown	Lasky et al. (2014)	Univariate
AT5G22900	CHX3†	SALK_050892	exon	potassium transport, cation transport, regulation of pH	Lasky et al. (2012)	partial RNA
AT5G40820	ATR	SALK_032841	exon	DNA repair, defense response, reproduction, response to aluminum ion, response to gamma radiation	Lasky et al. (2012)	partial RNA
AT5G40830	ICA†	SALK_057412	exon	unknown	Lasky et al. (2012)	partial RNA
AT5G41260	BSK8	SALK_077982	exon	brassinosteroid mediated signaling pathway, cell surface receptor signaling, protein phosphorylation	Lasky et al. (2012, 2014)	partial RNA & univariate
AT5G45770	RLP55	SALK_019924	exon	defense respone	Lasky et al. (2012)	partial RNA
AT5G45780	CIK4	SALK_049669	exon	phosphorylation, protein kinase signaling	Lasky et al. (2012)	partial RNA
AT5G58190	ECT10	SALK_012432	exon	mRNA binding	Lasky et al. (2014)	Univariate
AT5G62890		SALK_065004	exon	transmembrane trasport	Lasky et al. (2014, 2018)	partial RNA & Combined common garden (aridity index)
AT5G65050	AGL31/MAF2†	SALK_045623C	intron	flower development, cell differentiation, negative regulation of flower development, negative regulation of vernalization response, transcription	Lasky et al. (2012)	partial RNA
AT5G65050	AGL31/MAF2†	SALK_141778C	exon	flower development, cell differentiation, negative regulation of flower development, negative regulation of vernalization response, transcription	Lasky et al. (2012)	partial RNA
AT5G65060	AGL70/MAF3	SALK_044822	exon	negative regulation of flower development, regulation of transcription, vernalization response	Lasky et al. (2012)	partial RNA
AT5G65080	AGL68/MAF5	SALK_048316C	promoter	flower development, negative regulation of flower development, photoperiodism, vernalizatin response	Lasky et al. (2014)	Univariate (not top)
AT5G65080	AGL68/MAF5	SALK_085852C	intron	flower development, negative regulation of flower development, photoperiodism, vernalizatin response	Lasky et al. (2014)	Univariate (not top)
AT5G65570		SALK_123188	exon	zinc ion binding	Lasky et al. (2012)	RDA
AT5G67380	CKA1	SALK_104075	exon	kinase activity, protein binding, protein serine/threonine kinase activity	Lasky et al. (2012)	RDA
AT5G67385	NCH1/NRL31	SALK_064178	exon	DNA repair, chromatin organization, circadian rhythm, cell cycle regulation, response to UV-C and gamma radiation	Lasky et al. (2012)	RDA
† Genes with the highest number of 1001 Genomes accessions showing one type of putative loss-of-function (LoF) mutation in that gene.

## Sheet: Table S2-GrowthChamberSetting
Table S2 Temperature (T) and day length settings used in the main drought screen, mimic the natural conditions where ecotype Lip-0 originated following Lorts and Lasky (2020). In the experiment, sunrise and sunset refer to the times when the growth chamber lights turn on and off, respectively.
Week	Night T (°C)	Day T (°C)	Sunrise	Sunset
1	10	15	05:28:00	18:32:00
2	10	15	05:15:00	18:45:00
3	10	15	05:03:00	18:57:00
4	10	16	04:50:00	19:10:00
5	10	17	04:39:00	19:21:00
6	10	18	04:27:00	19:33:00
7	10	19	04:17:00	19:43:00
8	10	20	04:08:00	19:52:00
9	10	21	04:00:00	20:00:00
10	10	21	03:54:00	20:06:00
11	11	22	03:51:00	20:09:00
12	12	23	03:49:00	20:11:00
13	12	23	03:50:00	20:10:00
14	13	24	03:52:00	20:08:00
15	13	24	03:57:00	20:03:00
16	13	24	04:04:00	19:56:00
17	13	24	04:13:00	19:47:00
18	13	24	04:22:00	19:38:00
19	13	24	04:33:00	19:27:00
20	13	24	04:44:00	19:16:00
21	12	23	04:56:00	19:04:00
22	11	22	05:09:00	18:51:00
23	10	21	05:21:00	18:39:00
24	10	20	05:34:00	18:26:00

## Sheet: Table S3-FVPolymorphism
Table S3 Number of accessions with each type of high-impact functional variation of genes screened in this study and number of positions each type of high-impact functional variation occurs at. High-impact functional variants are summarized from 1001Genome Polymorphism browser and are considered as putative LoF mutations. Mutations causing dual putative effects were classified as a distinct categ…
Genes	Frameshift variant		Splice acceptor variant		Splice donor variant		Stop gained		Stop lost		Start lost		Frameshift variant&stop lost		Frameshift variant&stop gained		Stop lost&disruptive inframe deletion		Frameshift variant&start lost		Note
	No. of accessions	No. of variation positions	No. of accessions	No. of variation positions	No. of accessions	No. of variation positions	No. of accessions	No. of variation positions	No. of accessions	No. of variation positions	No. of accessions	No. of variation positions	No. of accessions	No. of variation positions	No. of accessions	No. of variation positions	No. of accessions	No. of variation positions	No. of accessions	No. of variation positions
AT1G19410	639	18			220	3	53	5
AT1G48700	6	2	7	1	4	2	16	4
AT1G76090																			95	1
AT1G76100	1	1					1	1
AT1G76970					2	1
AT1G78310
AT2G22970									1	1											Three isoforms
AT2G36950
AT2G44190	465	3
AT2G44210†	80	1																			Two isoforms (one without high impact variants)
AT2G44870					7	1
AT3G14910	4	1
AT3G14920
AT3G29375	97	17			86	2	123	3			1	1									Two isoforms
AT3G45860	356	15	1	1			393	2	2	1					21	2
AT4G02195
AT4G20380 (lsd1)†	1	1	4	1																	Eight isoforms (only one have high impact variants)
AT4G30370
AT5G06400
AT5G09800	1	1
AT5G10960			14	1
AT5G11340
AT5G20580																					Two isoforms
AT5G20590
AT5G20600	8	2
AT5G20610
AT5G22570 (wrky38)	250	3			2	1	6	2	1	1	2	1
AT5G22580
AT5G22900	2	2					492	3
AT5G40820
AT5G40830							5	2					4	1							Two isoforms
AT5G41260
AT5G45770							2	2
AT5G45780	2	1
AT5G58190	6	3															1	1			Two isoforms
AT5G62890	1	1																			Four isoforms
AT5G65050	27	13	2	2	1	1	13	5			1	1									Three isoforms
AT5G65060	21	1	1	1			6	1
AT5G65080	1	1																			Two isoforms
AT5G65570							3	2
AT5G67380	3	2																			Two isoforms
AT5G67385					3	1
Unique accession No. of each FV type	943		29		303		842		5		4		4		22		1		95
(1) The most prevalent isoform is used except that no high-impact functional variant is found, under which circumstance other isoforms are used instead (marked by †); (2) Genes without high-impact functional variant are bolded.

## Sheet: README-TableS4-S9
This page includes README information for Supplementary Tables S4–S9, which provide summary statistics from linear mixed models (LMMs) and Dunnett's test to evaluate the variation of performance and fitness traits of 44 t-DNA knockout lines and Col under well-watered and drought conditions during the main drought screen. Seven replicates were initially used for each line, although some replicates…
Tables S4-S6 Results from LMMs independently analyzing Col and one mutant. This results in a total of 44 LMMs per trait except for the isotope data (C13, N15, C:N), which is only for wrky38 and lsd1 (Table S4,S6). Statistical results for each LMM are presented in rows, with the mutant line paired with Col indicated in Column A. The traits analyzed in each LMM, along with the types of effects, are…
Table S7 Results from a linear mixed model (LMM) including all 45 lines (44 mutants and Col), used to test for overall genotype-by-treatment interactions affecting performance and fitness traits relative to Col. Col and dought are set as the reference levels of genotype and treatment, respectively.
Tables S8–S9 Post-hoc Dunnett’s tests comparing each mutant to Col under drought and well-watered conditions for traits showing significant genotype-by-treatment interactions in the full LMM (Table S7).
-	Table S4:	p-values at α = 0.05
-	Table S5:	Adjusted p-value at FDR = 0.05 using Benjamini–Yekutieli procedure
-	Table S6:	Estimated effect sizes from 44 LMMs
-	Table S7:	p-value at α = 0.05 from one LMM including all 44 knockout lines and Col
-	Table S8:	p-values from Dunnett’s test
-	Table S9:	Estimate effect sizes from Dunnett's test
Abbreviations used in Table S4-S9
daysToFl	Days to flower
Infl_Length_cm	Inflorescence length (cm)
Total_Num_Pods	Total silique number
Pod_mm_Average	Average silique number (mm)
Total_Slique_Length_cm	Total silique length (cm)
Abvgrd_wt	Biomass (g)
Infl_wt_g	Inflorescence dry weight (g)
Rosette_wt_g	Rosette dry weight (g)
Leaf_Temp_6.25.2017	Leaf temperature (°C)
X13CVPDB	Water Use efficiency δ13C(‰)
X15NAir	δ15N (‰)
CN.ratio	Carbon-to-nitrogen ratio
Acc	Genotype effect (Col vs. mutant)
Trt	Treatment effect (drought vs. well-watered)
Acc:Trt	Genotype-by-treatment interaction

## Sheet: Table S4-p
Table S4 p-values (α = 0.05) from linear mixed models (LMMs) independently analyzing Col and one mutant line during the main drought screen (44 LMMs per trait, except isotope traits measured only for wrky38 and lsd1). See README for trait abbreviations and column descriptions.
	daysToFl_Acc	daysToFl_Trt	daysToFl_Acc:Trt	Infl_Length_cm_Acc	Infl_Length_cm_Trt	Infl_Length_cm_Acc:Trt	Total_Num_Pods_Acc	Total_Num_Pods_Trt	Total_Num_Pods_Acc:Trt	Pod_cm_Average_Acc	Pod_cm_Average_Trt	Pod_cm_Average_Acc:Trt	Total_Slique_Length_Acc	Total_Slique_Length_Trt	Total_Slique_Length_Acc:Trt	Abvgrd_wt_Acc	Abvgrd_wt_Trt	Abvgrd_wt_Acc:Trt	Infl_wt_g_Acc	Infl_wt_g_Trt	Infl_wt_g_Acc:Trt	Rosette_wt_g_Acc	Rosette_wt_g_Trt	Rosette_wt_g_Acc:Trt	Leaf_Temp_6.25.2017_Acc	Leaf_Temp_6.25.2017_Trt	Leaf_Temp_6.25.2017_Acc:Trt	X13CVPDB Acc	X13CVPDB Trt	X13CVPDB Acc:Trt	X15NAir Acc	X15NAir Trt	X15NAir Acc:Trt	CN.ratio Acc	CN.ratio Trt	CN.ratio Acc:Trt
SALK_064178	0.000615257	1.46439e-13	0.50866	0.181049	1.34521e-39	0.825819	0.129078	8.45389e-31	0.269672	0.139031	1.33112e-09	0.663291	0.166977	2.66149e-34	0.75661	0.863203	5.50943e-20	0.462137	0.128182	8.81636e-33	0.993347	0.0302352	0.000663392	0.302717	0.579192	0.364049	0.688787
SALK_096450	0.519837	6.86379e-06	0.176418	0.728594	1.13499e-19	0.590051	0.773429	2.10954e-11	0.741959	0.626334	0.0010717	0.539708	0.990976	1.98005e-13	0.667167	0.499702	1.23302e-09	0.849823	0.701574	7.05623e-12	0.551254	0.0578764	0.0113907	0.719511	0.247342	0.26474	0.273598
SALK_022449	0.0180834	3.8617e-11	0.884925	0.725896	9.09544e-34	0.571865	0.347183	3.74355e-45	0.271462	0.454103	1.0135e-08	0.321328	0.155198	1.05117e-38	0.134662	0.359373	2.01187e-11	0.254009	0.0767693	3.69248e-18	0.305743	0.221311	0.0111481	0.753259	0.810459	0.253066	0.47531
SALK_122367	0.00613427	1.61033e-10	0.784045	0.883882	1.10256e-41	0.295741	0.806558	6.7885e-59	0.220824	0.924728	3.70374e-12	0.0375688	0.29249	6.18369e-58	0.0567672	0.752835	1.30051e-13	0.313408	0.425727	1.03099e-18	0.145451	0.128634	0.00437397	0.890246	0.692686	0.409522	0.530354
SALK_098762	0.0268595	1.82841e-08	0.173155	0.0394066	1.80693e-31	0.44688	0.0155896	7.30838e-31	0.640299	0.0787755	8.2194e-05	0.960823	0.0161677	3.09098e-32	0.810236	0.25566	5.01887e-10	0.948002	0.000363087	9.01167e-12	0.510256	0.00479485	0.000332198	0.315583	0.44797	0.464983	0.781893
SALK_100220	0.00218185	1.84834e-16	0.856954	0.161165	9.10118e-29	0.549319	0.104593	2.22847e-45	0.84497	0.245585	4.6147e-10	0.364383	0.0683323	2.07553e-46	0.418759	0.153973	7.80552e-13	0.0671741	0.0215152	6.4154e-26	0.227706	0.280709	0.00136572	0.393336	0.789995	0.364815	0.565041
SALK_057412	0.00692955	1.47309e-11	0.430953	0.0749683	4.06273e-28	0.179326	0.187951	1.22805e-35	0.746978	0.0102707	1.16151e-06	0.113396	0.202581	1.51243e-31	0.929295	0.278347	1.47072e-16	0.338646	0.0222862	3.22771e-21	0.684958	0.14251	0.00110898	0.409075	0.698384	0.329331	0.654795
SALK_011366	0.028358	6.12607e-10	0.733085	0.805147	8.27547e-12	0.548109	0.00569819	2.83e-28	0.58031	0.0250328	0.000462868	0.125562	0.00618405	1.03845e-26	0.820429	0.737968	6.77716e-11	0.316	0.0737282	2.65158e-23	0.914973	0.118467	0.00867413	0.378904	0.371093	0.405573	0.392576
SALK_012432	0.0763327	9.57934e-07	0.0370562	0.13764	3.87175e-22	0.508025	0.528711	5.78009e-28	0.46613	0.0999842	1.86337e-07	0.729439	0.423044	1.39562e-28	0.968036	0.330057	1.595e-09	0.386272	0.0347773	3.50086e-12	0.680711	0.198769	0.00146098	0.407774	0.964056	0.303041	0.877598
SALK_065004	0.757716	6.40254e-12	0.109345	0.9028	3.2325e-29	0.579252	0.553696	1.32575e-35	0.753875	0.433771	0.000681551	0.146282	0.474632	1.52443e-30	0.758766	0.863861	2.46918e-08	0.5868	0.482022	4.35382e-13	0.76205	0.276445	0.0285826	0.588414	0.297585	0.321657	0.835259
SALK_019924	0.233337	1.93453e-07	0.99008	0.428236	6.73517e-36	0.731378	0.76705	1.64857e-22	0.961423	0.826087	7.52164e-07	0.55563	0.760093	1.18469e-22	0.805769	0.38507	6.61238e-10	0.581678	0.133144	1.49019e-12	0.548786	0.298859	0.00524071	0.838578	0.933278	0.292531	0.657044
SALK_125024	0.250054	1.59899e-12	0.784191	0.221432	7.22611e-35	0.800054	0.688639	5.40377e-27	0.745106	0.241072	6.96858e-05	0.176142	0.982137	2.35801e-26	0.736091	0.340054	3.71865e-07	0.268518	0.917648	1.44678e-09	0.482169	0.0406886	0.0120415	0.299811	0.272934	0.235616	0.661029
SALK_025620	0.0911636	7.26293e-12	0.436081	0.849793	2.00069e-43	0.131652	0.717711	1.2026e-59	0.0495382	0.481027	7.4686e-09	0.267838	0.272893	8.19068e-57	0.0125008	0.752401	1.54888e-15	0.847458	0.429573	1.47471e-37	0.158821	0.40878	0.0062942	0.404895	0.847013	0.386509	0.418658
SALK_044822	2.61776e-05	8.57664e-18	0.669719	0.370276	3.91382e-23	0.460128	0.310466	3.30333e-29	0.895285	0.589211	7.12998e-05	0.704631	0.371238	3.76621e-20	0.71903	0.500975	2.19138e-10	0.391157	0.356445	2.02173e-11	0.367905	0.0124719	0.00285232	0.901211	0.970902	0.48797	0.54567
SALK_085292	0.643302	6.15728e-05	0.247187	0.460264	3.3895e-29	0.654029	0.506298	1.88737e-29	0.838683	0.829424	8.22616e-07	0.251251	0.758833	3.55106e-27	0.714069	0.771987	3.76443e-17	0.381453	0.683672	1.23676e-22	0.557885	0.134379	0.00830844	0.498742	0.558647	0.393772	0.743793
SALK_013305	0.0422362	1.10429e-09	0.285049	0.242054	1.32184e-33	0.649368	0.282	8.17082e-44	0.244993	0.21479	1.51223e-08	0.686012	0.101248	7.72933e-44	0.114651	0.831139	2.38796e-08	0.97769	0.229437	9.35916e-13	0.878956	0.13384	0.0149052	0.784847	0.876778	0.261741	0.531546
SALK_081434	0.776562	1.19461e-09	0.140203	0.22564	5.43613e-15	0.274865	0.337321	5.75745e-26	0.712069	0.523055	0.000445893	0.309525	0.251929	2.51994e-35	0.871549	0.883471	1.07728e-14	0.61	0.305345	1.15901e-17	0.621674	0.262827	0.00625117	0.880975	0.480618	0.220714	0.313957
SALK_031682	0.028034	4.14897e-05	0.909229	0.13972	1.63584e-28	0.352611	0.251842	3.33802e-24	0.064344	0.407807	8.40126e-07	0.762877	0.313985	4.56028e-25	0.248597	0.71356	3.78774e-13	0.30526	0.1533	4.71494e-15	0.186672	0.0373466	0.000644084	0.979708	0.352516	0.307538	0.994585
SALK_048316C	0.691243	2.13545e-11	0.903361	0.193705	8.02623e-29	0.932659	0.085598	9.49782e-38	0.674136	0.682445	0.00152358	0.674429	0.203256	1.80352e-23	0.916863	0.0841025	8.69281e-15	0.496088	0.497451	6.25293e-25	0.667254	0.120489	0.0344806	0.240171	0.510448	0.184917	0.332856
SALK_040054	0.133567	1.74045e-09	0.290856	0.205718	1.31787e-29	0.9289	0.229652	4.2757e-28	0.363319	0.18249	1.80886e-06	0.654424	0.287756	1.05217e-26	0.72317	0.625419	8.44899e-18	0.0345923	0.00405012	4.99191e-20	0.805709	0.0413611	1.19399e-06	0.030821	0.975532	0.299894	0.59102
SALK_074669	0.0476028	1.25441e-06	0.955284	0.126737	9.35459e-29	0.58538	0.499359	1.14382e-35	0.693011	0.0382651	0.000124327	0.233571	0.446483	3.73407e-29	0.920835	0.405344	5.66367e-12	0.804915	0.514373	2.56912e-12	0.382201	0.0423079	0.000162187	0.228716	0.830647	0.435702	0.45348
SALK_038445	0.355879	4.55686e-07	0.382579	0.681326	2.16098e-26	0.834591	0.889966	1.46508e-47	1	0.374446	0.000963714	0.519339	0.818558	1.27632e-37	0.959472	0.437674	2.23395e-11	0.812016	0.222583	1.61395e-15	0.786053	0.472808	0.00414004	0.916306	0.153851	0.425322	0.521828
SALK_073773	0.712212	0.000194292	0.162989	0.0514244	5.22076e-32	0.843916	0.529856	3.45616e-28	0.626784	0.945706	5.57806e-08	0.122271	0.992595	4.53312e-21	0.448055	0.880548	2.6671e-14	0.554801	0.875674	5.22253e-14	0.53434	0.648013	0.0141682	0.885407	0.183572	0.589505	0.130771
SALK_116966	0.453784	3.86769e-10	0.505418	0.753759	8.15318e-41	0.530415	0.99339	1.3736e-35	0.759207	0.856446	2.26731e-08	0.174958	0.734398	2.1407e-34	0.359986	0.727197	4.76166e-14	0.544679	0.922234	9.48768e-18	0.956247	0.582109	9.93255e-05	0.300096	0.763089	0.488267	0.524828
SALK_141778C	4.01762e-05	2.47568e-13	0.512691	0.51361	1.63684e-35	0.688681	0.294399	2.46626e-28	0.952223	0.179952	1.7938e-10	0.434493	0.193617	6.04283e-31	0.490381	0.376371	6.71671e-11	0.106985	0.192758	3.74303e-16	0.234574	0.00180789	0.00330435	0.447538	0.665543	0.45668	0.518757
SALK_009957	0.0066073	2.44101e-11	0.365286	0.054466	1.12675e-28	0.969464	0.17112	3.74788e-38	0.95802	0.000544333	5.08772e-06	0.531391	0.0309676	1.09385e-42	0.368007	0.166589	2.02017e-10	0.378519	0.00341092	6.56556e-16	0.485118	0.0499623	0.00820219	0.773215	0.765144	0.361251	0.883631
SALK_049669	0.619166	2.0827e-07	0.136189	0.0167931	5.02819e-30	0.332101	0.588056	3.49565e-38	0.0741877	0.50861	1.79749e-05	0.257932	0.378843	7.22417e-37	0.482582	0.911834	1.15526e-12	0.388918	0.176461	7.19544e-19	0.271981	0.0822002	0.00168506	0.96515	0.908187	0.470473	0.499381
SALK_032841	0.00538438	2.98335e-11	0.966644	0.048382	2.06524e-30	0.291288	0.146431	6.61484e-24	0.0312918	0.326726	9.33626e-05	0.658674	0.226758	1.1474e-23	0.241451	0.810262	1.3878e-05	0.358272	0.689747	7.79381e-05	0.226201	0.115677	0.000722614	0.973939	0.632579	0.368934	0.733307
SALK_050892	0.0518139	2.86507e-09	0.269708	0.3318	1.17819e-35	0.964163	0.542826	4.91943e-34	0.953467	0.587824	2.12658e-08	0.193158	0.360247	4.10571e-37	0.455429	0.783735	4.9606e-17	0.768081	0.185679	1.26529e-21	0.957012	0.134401	0.00153691	0.713124	0.978362	0.323211	0.844011
SALK_123188	0.255507	4.80728e-09	0.508322	0.973045	5.02715e-10	0.204332	0.516791	3.78174e-13	0.428859	0.152576	0.00808126	0.505252	0.413824	1.80088e-12	0.775093	0.524592	3.30605e-09	0.331042	0.536898	6.91376e-09	0.346265	0.000444341	0.00102112	0.572138	0.47086	0.338315	0.909989
SALK_069207	0.0360694	2.72281e-08	0.446594	0.538881	3.19487e-34	0.76262	0.753238	3.99625e-41	0.512842	0.586697	5.06124e-06	0.824179	0.623969	4.78672e-30	0.38006	0.188467	2.07188e-22	0.506291	0.984852	1.07361e-16	0.710146	0.028152	0.000229188	0.554723	0.538978	0.409679	0.854989
SALK_016933	0.747868	2.13093e-06	0.548032	0.573773	8.82842e-35	0.664517	0.61884	6.27577e-33	0.788252	0.828186	2.63009e-08	0.243628	0.623245	2.09402e-35	0.788708	0.463257	2.40275e-11	0.421599	0.846222	4.65273e-16	0.855212	0.543649	0.0120985	0.427781	0.7604	0.248524	0.509443
SALK_077982	0.195099	0.000129339	0.684795	0.273232	1.31743e-32	0.892263	0.741827	9.56953e-52	0.352283	0.938541	2.2461e-05	0.859349	0.771261	8.12108e-41	0.32788	0.241601	6.32449e-16	0.886736	0.675894	4.19603e-23	0.494341	0.0671248	0.00516478	0.175689	0.655544	0.451273	0.611337
SALK_078585	0.0208407	4.95331e-19	0.123421	0.249911	2.91489e-29	0.613397	0.301818	2.17263e-33	0.638828	0.778032	2.52825e-10	0.415164	0.404164	5.12644e-33	0.835657	0.366078	4.30588e-07	0.256542	0.704987	2.57824e-11	0.34854	0.0169068	0.0398592	0.512694	0.261088	0.428158	0.717597
CS68738 (lsd1)	0.00016184	0.389614	0.000352072	0.386752	2.08024e-22	0.0720241	0.0769743	6.87052e-36	0.430094	0.634217	4.53741e-05	0.117539	0.298663	8.80258e-34	0.396119	6.00024e-10	4.82256e-26	0.397462	1.25562e-05	1.62127e-37	0.580825	8.08354e-10	4.52659e-07	0.044954	0.800724	0.27342	0.419008	0.755838	1.15e-06	0.104726	0.0386821	0.224643	0.000422288	0.000501803	5.84e-06	0.652571
SALK_045623C	1.69078e-07	1.28518e-15	0.95206	0.0116348	1.09139e-28	0.491879	0.00283562	6.55135e-43	0.283139	0.722875	3.33368e-05	0.806374	0.0027118	1.87886e-47	0.145578	0.670461	1.27308e-22	0.516337	0.0046904	1.71112e-18	0.990827	0.000761389	2.74577e-07	0.208546	0.381653	0.301582	0.786693
SALK_085852C	0.264306	1.01697e-13	0.354826	0.25168	6.1002e-34	0.495114	0.304363	2.30625e-36	0.951822	0.120974	4.08133e-06	0.779145	0.165289	1.18851e-36	0.712984	0.690378	9.21329e-13	0.525175	0.405791	8.27641e-16	0.400027	0.0416459	0.0024902	0.990499	0.599448	0.463349	0.935624
SALK_119363	0.318708	9.21065e-11	0.450052	0.935464	2.49966e-27	0.815775	0.924745	1.60194e-34	0.737702	0.838713	0.00221891	0.824894	0.897742	5.81651e-19	0.962805	0.496196	1.7038e-12	0.954184	0.808149	2.99496e-14	0.965224	0.183028	0.000931171	0.911938	0.88731	0.616416	0.178058
SALK_051689	0.00748268	1.87482e-05	0.400585	0.595534	1.88152e-38	0.875437	0.5306	8.681e-42	0.858855	0.527971	0.000137566	0.909511	0.640764	5.48665e-34	0.74288	0.770144	7.98862e-18	0.25737	0.356535	9.91963e-32	0.35396	0.106033	0.00633592	0.670713	0.946405	0.524562	0.299871
SALK_041749	0.00180709	3.53225e-05	0.468062	0.548299	9.28501e-25	0.387781	0.0160217	2.51955e-48	0.280304	0.766707	0.000597355	0.769827	0.0465874	1.03272e-36	0.209677	0.747189	9.97647e-32	0.250117	0.044314	4.45023e-27	0.518998	0.0134786	6.51157e-06	0.286115	0.453936	0.304114	0.758062
SALK_082864	0.0158512	3.08169e-09	0.525342	0.244669	1.46456e-19	0.706603	0.121031	1.20037e-24	0.912752	0.174023	0.000396108	0.487291	0.0662943	3.44217e-30	0.795994	0.788182	3.77977e-15	0.315956	0.0383141	4.07988e-20	0.391782	0.0253174	0.0012384	0.787254	0.0738022	0.226716	0.250785
SALK_104075	0.0548738	1.76636e-09	0.62974	0.815894	6.46116e-29	0.739427	0.432263	9.31143e-45	0.421756	0.115233	4.29533e-06	0.166642	0.756518	2.09305e-34	0.454487	0.983662	3.42451e-19	0.389164	0.253611	6.8965e-33	0.298912	0.148526	0.000314302	0.832624	0.497663	0.488576	0.202822
SALK_063969	0.091447	2.75007e-08	0.182536	0.359118	4.13429e-41	0.619927	0.155023	1.98016e-60	0.0687929	0.591968	6.90772e-05	0.992466	0.13806	8.88469e-36	0.095844	0.178488	1.05867e-21	0.0284551	0.0149833	1.66428e-25	0.0256464	0.243071	0.000617295	0.500903	0.509956	0.301724	0.868975
CS864818 (wrky38)	7.41535e-12	1.71584e-10	0.219077	1.48889e-07	4.06694e-09	1.64833e-05	3.79275e-07	3.11899e-16	2.69304e-08	0.0464308	0.00124771	0.128888	1.95234e-06	2.46808e-13	4.05328e-07	0.586205	9.02431e-09	6.11685e-07	0.00409054	4.12681e-11	1.21677e-06	2.61232e-05	0.0112617	0.901779	0.403289	0.326211	0.790384	8.81e-08	9.33e-18	0.10902	0.501048	0.55751	0.318	0.0523234	2.09e-10	0.0313549
Lines with significant effects at p < 0.05	22	43	2	5	44	1	5	44	3	5	44	1	6	44	2	1	44	3	12	44	2	18	44	2	0	0	0

## Sheet: Table S5-adjusted p
Table S5 Adjusted p-values (FDR = 0.05, Benjamini–Yekutieli correction) from linear mixed models (LMMs) independently analyzing Col and one mutant line during the main drought screen (44 LMMs per trait). See README for trait abbreviations and column descriptions.
	daysToFl_Acc	daysToFl_Trt	daysToFl_Acc:Trt	Infl_Length_cm_Acc	Infl_Length_cm_Trt	Infl_Length_cm_Acc:Trt	Total_Num_Pods_Acc	Total_Num_Pods_Trt	Total_Num_Pods_Acc:Trt	Pod_cm_Average_Acc	Pod_cm_Average_Trt	Pod_cm_Average_Acc:Trt	Total_Slique_Length_Acc	Total_Slique_Length_Trt	Total_Slique_Length_Acc:Trt	Abvgrd_wt_Acc	Abvgrd_wt_Trt	Abvgrd_wt_Acc:Trt	Infl_wt_g_Acc	Infl_wt_g_Trt	Infl_wt_g_Acc:Trt	Rosette_wt_g_Acc	Rosette_wt_g_Trt	Rosette_wt_g_Acc:Trt	Leaf_Temp_6.25.2017_Acc	Leaf_Temp_6.25.2017_Trt	Leaf_Temp_6.25.2017_Acc:Trt
SALK_064178	0.0197292	4.7e-12	1	1	5.18e-38	1	1	5.81e-30	1	1	5.12e-08	1	1	2.7e-33	1	1	1.77e-18	1	1	4.24e-31	1	0.478826	0.0106364	1	1	1	1
SALK_096450	1	3.57e-05	1	1	5.6e-19	1	1	9.22e-11	1	1	0.00515489	1	1	9.07e-13	1	1	6.59e-09	1	1	3.67e-11	1	0.586074	0.0592315	1	1	1	1
SALK_022449	0.23195	4.95e-10	1	1	1.25e-32	1	1	9e-44	1	1	2.79e-07	1	1	2.53e-37	1	1	1.43e-10	1	1	3.55e-17	1	1	0.0592315	1	1	1	1
SALK_122367	0.110744	1.82e-09	1	1	1.06e-39	1	1	4.35e-57	1	1	7.13e-10	1	1	1.19e-55	1	1	1.25e-12	1	1	1.1e-17	1	0.891681	0.0323674	1	1	1	1
SALK_098762	0.287162	1.26e-07	1	1	1.93e-30	1	0.616514	5.21e-30	1	1	0.000527137	1	0.777665	2.59e-31	1	1	2.84e-09	1	0.0349289	4.56e-11	1	0.153755	0.00710166	1	1	1	1
SALK_100220	0.0524735	1.19e-14	1	1	6.43e-28	1	1	6.13e-44	1	1	2.22e-08	1	1	9.98e-45	1	1	6.83e-12	1	0.47643	1.76e-24	1	1	0.014598	1	1	1	1
SALK_057412	0.110744	2.58e-10	1	1	2.44e-27	1	1	1.18e-34	1	0.988042	1.31e-05	1	1	1.21e-30	1	1	2.36e-15	1	0.47643	4.44e-20	1	0.913964	0.0133355	1	1	1	1
SALK_011366	0.287162	5.89e-09	1	1	3.79e-11	1	0.365444	1.7e-27	1	1	0.00247377	1	0.396604	6.13e-26	1	1	4.21e-10	1	1	5.1e-22	1	0.891681	0.0490853	1	1	1	1
SALK_012432	0.587457	5.42e-06	1	1	1.96e-21	1	1	3.18e-27	1	1	2.76e-06	1	1	8.95e-28	1	1	8.29e-09	1	0.669114	1.87e-11	1	1	0.0147851	1	1	1	1
SALK_065004	1	1.37e-10	1	1	2.7e-28	1	1	1.2e-34	1	1	0.0034508	1	1	1.13e-29	1	1	1.16e-07	1	1	2.62e-12	1	1	0.130936	1	1	1	1
SALK_019924	1	1.2e-06	1	1	1.85e-34	1	1	7.74e-22	1	1	1.01e-05	1	1	6e-22	1	1	3.63e-09	1	1	8.43e-12	1	1	0.0360111	1	1	1	1
SALK_125024	1	3.85e-11	1	1	1.39e-33	1	1	2.89e-26	1	1	0.000473037	1	1	1.33e-25	1	1	1.7e-06	1	1	6.63e-09	1	0.478826	0.0596858	1	1	1	1
SALK_025620	0.651645	1.4e-10	1	1	3.85e-41	1	1	1.16e-57	1	1	2.39e-07	1	1	7.88e-55	1	1	2.13e-14	1	1	1.56e-35	1	1	0.0393235	1	1	1	1
SALK_044822	0.00167885	8.25e-16	1	1	2.09e-22	1	1	2.12e-28	1	1	0.000473037	1	1	1.81e-19	1	1	1.28e-09	1	1	9.97e-11	1	0.324159	0.0238603	1	1	1	1
SALK_085292	1	0.000288941	1	1	2.72e-28	1	1	1.25e-28	1	1	1.01e-05	1	1	2.2e-26	1	1	7.24e-16	1	1	1.98e-21	1	0.891681	0.0484407	1	1	1	1
SALK_013305	0.386964	1.01e-08	1	1	1.7e-32	1	1	1.57e-42	1	1	3.64e-07	1	1	2.97e-42	1	1	1.15e-07	1	1	5.46e-12	1	0.891681	0.0699452	1	1	1	1
SALK_081434	1	1.04e-08	1	1	2.55e-14	1	1	2.99e-25	1	1	0.00245114	1	1	3.03e-34	1	1	1.22e-13	1	1	1.01e-16	1	1	0.0393235	1	1	1	1
SALK_031682	0.287162	0.000199566	1	1	1.02e-27	1	1	1.65e-23	1	1	1.01e-05	1	1	2.51e-24	1	1	3.47e-12	1	1	3.13e-14	1	0.478826	0.0106364	1	1	1	1
SALK_048316C	1	3.42e-10	1	1	5.94e-28	1	1	1.14e-36	1	1	0.00697947	1	1	9.38e-23	1	1	1.05e-13	1	1	1.34e-23	1	0.891681	0.15428	1	1	1	1
SALK_040054	0.917798	1.42e-08	1	1	1.21e-28	1	1	2.42e-27	1	1	1.93e-05	1	1	6.13e-26	1	1	1.81e-16	1	0.150406	6e-19	1	0.478826	7.66e-05	1	1	1	1
SALK_074669	0.416308	6.9e-06	1	1	6.43e-28	1	1	1.16e-34	1	1	0.000747514	1	1	2.48e-28	1	1	4.19e-11	1	1	1.41e-11	1	0.478826	0.00520078	1	1	1	1
SALK_038445	1	2.66e-06	1	1	1.22e-25	1	1	4.7e-46	1	1	0.00475432	1	1	2.73e-36	1	1	1.54e-10	1	1	1.11e-14	1	1	0.0318617	1	1	1	1
SALK_073773	1	0.000869345	1	1	5.91e-31	1	1	2.02e-27	1	1	8.94e-07	1	1	2.24e-20	1	1	2.85e-13	1	1	3.24e-13	1	1	0.0681492	1	1	1	1
SALK_116966	1	3.92e-09	1	1	3.92e-39	1	1	1.2e-34	1	1	4.36e-07	1	1	2.29e-33	1	1	4.82e-13	1	1	8.69e-17	1	1	0.00382204	1	1	1	1
SALK_141778C	0.00193247	6.8e-12	1	1	3.5e-34	1	1	1.53e-27	1	1	1.62e-08	1	1	4.65e-30	1	1	4.21e-10	1	1	3e-15	1	0.0695677	0.0264898	1	1	1	1
SALK_009957	0.110744	3.61e-10	1	1	7.23e-28	1	1	4.81e-37	1	0.10473	4.45e-05	1	1	3.51e-41	1	1	1.21e-09	1	0.150406	4.86e-15	1	0.534041	0.0484407	1	1	1	1
SALK_049669	1	1.25e-06	1	1	4.84e-29	1	1	4.8e-37	1	1	0.000150364	1	1	1.26e-35	1	1	9.26e-12	1	1	8.14e-18	1	0.75311	0.0154384	1	1	1	1
SALK_032841	0.110744	4.1e-10	1	1	2.09e-29	1	1	3.18e-23	1	1	0.00057945	1	1	6.13e-23	1	1	6.07e-05	1	1	0.000340802	1	0.891681	0.0106947	1	1	1	1
SALK_050892	0.433434	2.2e-08	1	1	2.83e-34	1	1	3.94e-33	1	1	4.36e-07	1	1	7.9e-36	1	1	8.68e-16	1	1	1.87e-20	1	0.891681	0.0147851	1	1	1	1
SALK_123188	1	3.43e-08	1	1	2.25e-09	1	1	1.69e-12	1	1	0.0353371	1	1	7.87e-12	1	1	1.67e-08	1	1	3.09e-08	1	0.0284971	0.0130975	1	1	1	1
SALK_069207	0.346988	1.76e-07	1	1	5.12e-33	1	1	5.91e-40	1	1	4.45e-05	1	1	3.29e-29	1	1	9.97e-21	1	1	8.98e-16	1	0.478826	0.0062994	1	1	1	1
SALK_016933	1	1.14e-05	1	1	1.54e-33	1	1	4.64e-32	1	1	4.6e-07	1	1	2.69e-34	1	1	1.59e-10	1	1	3.58e-15	1	1	0.0596858	1	1	1	1
SALK_077982	1	0.000592495	1	1	1.58e-31	1	1	4.6e-50	1	1	0.000180062	1	1	2.23e-39	1	1	9.36e-15	1	1	7.34e-22	1	0.645741	0.0360111	1	1	1	1
SALK_078585	0.25061	9.53e-17	1	1	2.55e-28	1	1	1.67e-32	1	1	1.62e-08	1	1	4.48e-32	1	1	1.93e-06	1	1	1.24e-10	1	0.361429	0.174293	1	1	1	1
CS68738 (lsd1)	0.0062276	1	0.0677386	1	1.08e-21	1	1	7.34e-35	1	1	0.000335768	1	1	8.06e-33	1	1.15e-07	4.64e-24	1	0.00241581	1.56e-35	1	1.56e-07	4.35e-05	1	1	1	1
SALK_045623C	1.63e-05	6.18e-14	1	1	7.23e-28	1	0.272787	1.15e-41	1	1	0.00025656	1	0.260875	1.2e-45	1	1	8.16e-21	1	0.150406	1.73e-17	1	0.0366228	4.35e-05	1	1	1	1
SALK_085852C	1	3.91e-12	1	1	9.03e-33	1	1	2.61e-35	1	1	4.13e-05	1	1	1.76e-35	1	1	7.71e-12	1	1	5.9e-15	1	0.478826	0.0217779	1	1	1	1
SALK_119363	1	1.11e-09	1	1	1.46e-26	1	1	1.34e-33	1	1	0.00992831	1	1	2.73e-18	1	1	1.31e-11	1	1	1.92e-13	1	1	0.012797	1	1	1	1
SALK_051689	0.110744	9.49e-05	1	1	6.03e-37	1	1	1.39e-40	1	1	0.00080205	1	1	5.28e-33	1	1	1.81e-16	1	1	3.82e-30	1	0.891681	0.0393235	1	1	1	1
SALK_041749	0.049669	0.000174258	1	1	5.1e-24	1	0.616514	9.7e-47	1	1	0.00310624	1	1	1.66e-35	1	1	1.92e-29	1	0.710501	1.43e-25	1	0.324159	0.000313206	1	1	1	1
SALK_082864	0.217841	2.28e-08	1	1	7.04e-19	1	1	6.08e-24	1	1	0.0022415	1	1	2.45e-29	1	1	4.85e-14	1	0.670148	5.23e-19	1	0.478826	0.0140157	1	1	1	1
SALK_104075	0.439905	1.42e-08	1	1	4.97e-28	1	1	1.99e-43	1	1	4.13e-05	1	1	2.29e-33	1	1	9.41e-18	1	1	4.24e-31	1	0.921816	0.00710166	1	1	1	1
SALK_063969	0.651645	1.76e-07	1	1	2.65e-39	1	1	3.81e-58	1	1	0.000473037	1	1	1.22e-34	1	1	4.07e-20	1	0.411826	4e-24	1	1	0.0106364	1	1	1	1
CS864818 (wrky38)	1.43e-09	1.83e-09	1	2.86e-05	1.78e-08	0.00317138	7.3e-05	1.43e-15	5.18e-06	1	0.00585509	1	0.000375631	1.1e-12	7.8e-05	1	4.45e-08	0.000117688	0.150406	1.94e-10	0.000234107	0.00251305	0.0592315	1	1	1	1
Lines with significant effects at p < 0.05	7	43	0	1	44	1	1	44	1	0	44	0	1	44	1	1	44	1	2	44	1	4	34	0	0	0	0

## Sheet: Table S6-beta
Table S6 Estimated effect sizes from 44 linear mixed models comparing Col with each mutant line for performance and fitness traits during the main drought screen (reference levels: Col, drought). See README for trait abbreviations and column descriptions.
	daysToFl_Acc	daysToFl_Trt	daysToFl_Acc:Trt	Infl_Length_cm_Acc	Infl_Length_cm_Trt	Infl_Length_cm_Acc:Trt	Total_Num_Pods_Acc	Total_Num_Pods_Trt	Total_Num_Pods_Acc:Trt	Pod_cm_Average_Acc	Pod_cm_Average_Trt	Pod_cm_Average_Acc:Trt	Total_Slique_Length_Acc	Total_Slique_Length_Trt	Total_Slique_Length_Acc:Trt	Abvgrd_wt_Acc	Abvgrd_wt_Trt	Abvgrd_wt_Acc:Trt	Infl_wt_g_Acc	Infl_wt_g_Trt	Infl_wt_g_Acc:Trt	Rosette_wt_g_Acc	Rosette_wt_g_Trt	Rosette_wt_g_Acc:Trt	Leaf_Temp_6.25.2017_Acc	Leaf_Temp_6.25.2017_Trt	Leaf_Temp_6.25.2017_Acc:Trt	X13CVPDB Acc	X13CVPDB Trt	X13CVPDB Acc:Trt	X15NAir Acc	X15NAir Trt	X15NAir Acc:Trt	CN.ratio Acc	CN.ratio Trt	CN.ratio Acc:Trt
SALK_064178	-4.85714	-9.57143	1.57143	2.28571	19.7429	-0.65	21.7143	104.714	-18.2857	0.33491	2.42792	0.284804	16.3215	120.026	-5.9401	-0.0134135	0.180871	0.0215506	0.0171798	0.148881	-0.000187291	-0.0268234	0.0333693	0.0172298	0.367945	-1.13195	-0.30619
SALK_096450	1.11304	-9.19429	-4.1545	-1.29637	19.3873	1.6319	0.42153	99.7866	-6.21098	-0.0723118	2.44314	0.446589	5.76663	117.117	-10.3646	-0.0120857	0.177533	0.00527268	-0.00242046	0.14437	0.0128734	-0.0125462	0.0332643	-0.00587293	0.939021	-1.21904	-0.900221
SALK_022449	-3.28571	-9.57143	-0.428571	-0.328571	19.7429	1.93095	-1.28571	104.714	17.7143	-0.158051	2.42478	0.959514	-2.02044	120.026	31.1847	-0.00322509	0.181547	0.0269917	0.00799338	0.147804	0.0228569	-0.0130725	0.0344386	0.00531506	0.383927	-1.16925	-0.555111
SALK_122367	-3.85714	-9.57143	-0.857143	-1.81429	19.7429	3.3	-6.85714	104.714	17.1429	-1.06278	2.41187	2.0604	-8.50614	120.026	32.3425	-0.0214131	0.178727	0.0333087	-0.00754939	0.14575	0.035265	-0.0142787	0.0334876	-0.00285062	-0.0742841	-1.29077	0.450164
SALK_098762	-4.84146	-9.57169	3.6834	4.44286	19.7429	-2.42381	25.1429	104.714	-8.14286	0.594663	2.51767	0.0347167	22.3583	120.026	4.98613	0.0105528	0.180291	0.00130226	0.0417655	0.14862	-0.0128762	-0.031314	0.0324605	0.0162102	0.169359	-1.17806	0.211529
SALK_100220	-3.42857	-9.57143	-0.428571	3.24286	19.7429	-2.05714	13.2857	104.714	-2.85714	0.0990079	2.41187	0.828135	8.74841	120.026	14.4299	-0.00322059	0.176257	0.0530499	0.0134943	0.147066	0.0277068	-0.0171486	0.0322668	0.0156964	-0.099841	-1.36654	0.422734
SALK_057412	-4.42857	-9.57143	2	4.71235	19.6993	-4.12035	13.4286	104.714	-5.28571	1.56139	2.41187	-1.17401	12.2363	120.026	1.8388	0.00105399	0.184185	0.0214503	0.0193892	0.148926	0.00841978	-0.016219	0.0352519	0.0115609	0.275396	-1.17477	-0.28877
SALK_011366	-3.71429	-9.57143	1	2.02761	19.5706	-2.88072	30	104.714	-10	1.72778	2.45386	-1.36649	32.6468	120.026	-4.98737	-0.0118767	0.182453	0.0303221	0.023589	0.14969	0.00300184	-0.0259023	0.033183	0.0181118	-0.74515	-1.34223	0.68752
SALK_012432	-5.28571	-9.57143	5.71429	4.1	19.7429	-2.52857	11.9702	104.574	-12.8407	0.550578	2.39322	0.296359	9.08765	120.026	-0.864794	0.00174104	0.178063	0.0280374	0.0217929	0.145461	0.0105536	-0.0190369	0.033321	0.0149171	0.061455	-1.21618	-0.0950877
SALK_065004	2.7252	-9.52748	-4.52269	1.1	19.7429	-1.86429	-2.28571	104.714	-5.14286	0.960215	2.39225	-1.18905	-4.01866	120.026	-6.24872	0.00562165	0.180438	-0.0155464	0.0109444	0.147784	-0.00652687	-0.00583879	0.0334333	-0.0116747	0.332383	-1.25503	0.167991
SALK_019924	-1.94044	-9.48617	-0.0409112	0.728571	19.7429	1.11429	3.16327	103.339	-0.88865	-0.219087	2.41187	0.656468	0.575699	119.19	5.77275	0.00454244	0.177054	0.0153172	0.0107887	0.143772	0.0142012	-0.0128604	0.0335512	0.00422194	0.169608	-1.25249	-0.290213
SALK_125024	-1.85714	-9.57143	0.714286	1.54171	19.7154	0.797741	-0.714286	104.714	-6.14286	-0.0968458	2.39124	0.95613	-4.36102	120.026	7.8834	0.00285321	0.183358	-0.037488	0.0105723	0.149136	-0.0182158	-0.00903707	0.0337157	-0.0186194	-0.217239	-1.2593	-0.293085
SALK_025620	-1.42276	-9.56912	-2.43568	-2.61429	19.7429	4.81667	-11.7143	104.714	28.7143	-0.253333	2.41187	1.14405	-14.3161	120.026	44.7905	0.00153251	0.180899	0.00520357	-0.00691621	0.148845	0.0301545	0.000162537	0.0333861	-0.014147	-0.408312	-1.2912	0.622708
SALK_044822	-4.42857	-9.57143	-1	2.60927	19.6155	-2.35212	10.5714	104.714	-2.42857	0.051784	2.42494	0.28893	6.0536	119.587	8.44021	0.00273066	0.179939	-0.0235021	0.0214343	0.146643	-0.02102	-0.0191792	0.0335805	-0.00200652	-0.227075	-1.28624	0.419218
SALK_085292	1.23394	-9.31976	-4.39652	-1.79863	19.668	1.41589	-6.79719	104.217	3.20263	-0.336793	2.49761	0.797933	-7.32615	119.969	7.69953	-0.0200345	0.18257	0.0315396	-0.00233043	0.149442	0.0178753	-0.0165406	0.0335212	0.0105834	0.106363	-1.29601	0.248002
SALK_013305	-4.14286	-9.57143	2.85714	1.24286	19.7429	1.54286	-0.714286	104.714	19.1429	0.367778	2.41187	0.371032	-0.633917	120.026	30.7694	0.00252957	0.181041	0.000766512	0.0164077	0.147563	-0.00368307	-0.0147814	0.0339335	0.00454068	0.187986	-1.2008	-0.484076
SALK_081434	1.87364	-9.26345	-4.40353	-0.128066	19.4426	-3.91652	4.92675	103.361	6.29827	-0.933123	2.36083	1.05589	9.49283	120.026	3.17079	-0.00606194	0.181925	0.0153464	0.00687126	0.147367	0.0134299	-0.00777041	0.0356105	-0.00243308	0.740055	-1.15072	-0.817844
SALK_031682	-2.86024	-9.15054	-0.31295	3.95714	19.7429	-3.05714	26.1429	104.714	-32.2857	0.249006	2.44055	0.287856	22.9575	120.026	-24.0141	0.00750703	0.182453	-0.0274628	0.0275504	0.147545	-0.0277308	-0.0196131	0.0339666	0.000473637	0.316729	-1.31119	-0.0046388
SALK_048316C	-0.714286	-9.57143	0.342857	-2.45714	19.7429	0.302857	-10.5714	104.714	-6.68571	0.391969	2.55845	-0.41558	-12.798	119.979	-2.28002	-0.0169121	0.180845	-0.0208707	-0.00340433	0.148778	-0.0102933	-0.0045885	0.0333293	-0.0225916	0.602927	-1.24007	-0.687138
SALK_040054	-3.41348	-9.57318	2.81816	2.07143	19.7429	0.314286	18.5714	104.714	-16	0.796712	2.43364	-0.396311	15.5298	120.026	-7.69056	-0.017352	0.181458	0.0409513	0.022106	0.14798	0.0041734	-0.0358196	0.0336683	0.0363199	0.195157	-1.24816	-0.339466
SALK_074669	-3.05631	-9.37012	-0.178005	3.35242	19.7296	-1.76675	8.71429	104.714	-6.42857	1.47161	2.44641	-1.06229	9.17589	120.026	-2.11082	-0.00812784	0.182692	-0.00672788	0.0183742	0.148013	-0.0215515	-0.0282984	0.0341402	0.0212749	-0.174014	-1.29098	0.541921
SALK_038445	-0.0799388	-9.48333	-3.1296	1.11429	19.7429	-0.761905	1	104.714	-3.2482e-14	0.704419	2.5484	-0.569414	1.63558	120.026	0.955345	0.0148089	0.181842	-0.00692153	0.0181762	0.148034	-0.00660403	-0.00693356	0.0341879	0.00176833	0.353032	-1.25136	0.587124
SALK_073773	-1.14884	-9.19524	3.88892	-3.65714	19.7429	0.671429	-8.90104	103.379	8.04388	-0.833883	2.38165	1.50531	-9.07097	118.179	17.0204	0.008095	0.181617	-0.0234741	0.0133677	0.148948	-0.0217664	-0.00307213	0.0333948	-0.00269945	-0.999415	-1.24224	1.26513
SALK_116966	-0.125836	-9.52237	-2.0162	-1.45714	19.7429	1.94286	-2.71429	104.714	5.28571	-0.710516	2.41187	1.56718	-6.52933	120.026	19.5005	-0.0208994	0.182089	0.0265237	-0.00218467	0.14856	0.0015721	-0.0186571	0.0335857	0.0243714	-0.109594	-1.21168	0.416705
SALK_141778C	-5.71429	-9.57143	1.57143	0.414286	19.7429	1.31429	9.42857	104.714	1.14286	0.200236	2.41812	0.595303	6.43965	120.026	15.2726	-0.0283363	0.176744	0.0361825	0.000917858	0.144657	0.0228736	-0.0292036	0.0330717	0.0114044	-0.0803848	-1.36529	0.459948
SALK_009957	-4.57143	-9.57143	2.28571	3.47143	19.7429	-0.135714	10.7143	104.714	0.857143	1.70098	2.44758	-0.51948	11.4829	120.026	16.9523	0.00670445	0.182886	0.0221198	0.0250912	0.146718	0.0155774	-0.0177251	0.0363382	0.00456346	-0.142092	-1.27482	0.0947977
SALK_049669	-2.4905	-9.49058	3.82852	5.37143	19.7429	-3.1	16.5714	104.714	-25.4286	-0.233233	2.334	1.17431	14.4125	120.026	-12.5746	0.00961033	0.182931	-0.0244097	0.0262991	0.148977	-0.0243052	-0.0154757	0.0338794	0.000760685	-0.183572	-1.21328	0.515297
SALK_032841	-3.62686	-9.50035	0.107381	4.72857	19.7429	-3.34286	30.8571	104.714	-36.8571	0.251534	2.48734	0.419167	25.9101	120.026	-25.0208	0.017838	0.184521	-0.0489733	0.0335414	0.149703	-0.0509846	-0.0151571	0.0335857	-0.000642857	0.0517756	-1.23979	0.233193
SALK_050892	-4.14286	-9.57143	3	1.47143	19.7429	0.142857	5.71429	104.714	-1	-0.379996	2.39582	1.29182	1.3861	120.026	15.0036	0.00865773	0.18266	-0.00947018	0.0188179	0.14877	-0.00147753	-0.0107286	0.0335857	-0.00698571	0.0749625	-1.14964	-0.159592
SALK_123188	-2.34114	-9.52163	1.70603	3.20146	19.7333	-6.43984	18.7143	104.714	-20.5714	0.859572	2.56672	-0.530598	18.019	119.981	-9.24117	0.00892857	0.183171	-0.0517	0.0346206	0.149579	-0.0418188	-0.0257143	0.0335857	-0.00985714	0.312383	-1.16206	-0.0839914
SALK_069207	-1.8355	-9.29339	-2.05942	-1.5	19.7429	1.00238	-2.57143	104.714	10.7143	0.165094	2.4273	0.228466	-4.42575	120.026	20.0482	-0.035053	0.182821	0.0238221	-0.0046635	0.148754	0.00912181	-0.0297686	0.0335857	0.01274	0.159706	-1.22432	0.133794
SALK_016933	1.87131	-9.47786	-2.46249	0.214286	19.7429	1.44286	6.38091	104.487	-4.48077	-0.785675	2.41284	1.28276	2.09944	120.026	5.3039	9.35035e-07	0.182423	-0.0160718	-0.00283191	0.146543	0.00287012	0.00109491	0.0348918	-0.0121514	0.379995	-1.2316	-0.557178
SALK_077982	-1.52295	-9.16089	-1.3565	-1.58571	19.7429	-0.445238	-4.42857	104.714	13.7143	-0.0638492	2.41187	0.210992	-7.06594	120.026	19.0177	-0.0138433	0.17972	-0.00380885	-0.0119419	0.147061	0.0152998	-0.00385714	0.0335857	-0.0219143	-0.0061192	-1.2701	0.406948
SALK_078585	-1	-9.57143	-4	2.78571	19.7429	-1.7	12.5714	104.714	-7.85714	-0.214874	2.42633	0.611981	6.31379	120.026	4.2403	0.00386435	0.179852	-0.0380008	0.0169705	0.146846	-0.0241767	-0.0148447	0.0336975	-0.0112083	0.229941	-1.18063	0.218232
CS68738 (lsd1)	-15.8571	-9.57143	15.4286	1.48571	19.7429	-6.2	20.1429	104.714	-12.4286	0.828367	2.43247	-1.22906	17.7528	120.026	-15.6842	-0.132757	0.183171	0.0319286	-0.0427429	0.149586	-0.0123714	-0.0900143	0.0335857	0.0443	0.355236	-1.17123	-0.511027	-0.606539	-2.55369	1.01936	-1.44253	0.769901	1.75564	-10.9809	24.8736	-3.26553
SALK_045623C	-6.28571	-9.57143	0.142857	5.37143	19.7429	-2.3	15.8143	104.714	17.7571	0.061627	2.41187	0.303849	13.748	120.026	26.9883	-0.00388917	0.182866	0.0225578	0.0365535	0.149033	0.000298469	-0.04	0.0335857	0.0217571	0.390902	-1.20123	-0.183891
SALK_085852C	-0.266301	-9.56592	-2.58328	2.81429	19.7429	-2.1	9	104.714	-1	0.835819	2.47165	-0.253556	9.65147	120.026	7.19238	0.00417368	0.179983	-0.0195154	0.0207575	0.147394	-0.0203907	-0.0161773	0.0331798	0.000188204	0.138726	-1.12139	0.0509036
SALK_119363	-0.392252	-9.56303	-2.46304	-0.4614	19.6962	0.677254	3.57143	104.714	-5.57143	0.0148879	2.63383	-0.177243	-0.863155	121.082	-1.01831	-0.0109625	0.182273	0.00170384	0.00272251	0.148768	-0.000824995	-0.0119857	0.0335857	-0.00217143	-0.436949	-1.18185	0.926944
SALK_051689	-6.57143	-9.57143	3.14286	0.585714	19.7429	0.483333	6.14286	104.714	-2.71429	0.240115	2.35805	0.10624	1.20425	119.908	6.28402	-0.0158962	0.181972	0.0255021	-1.67022e-05	0.148479	0.0179168	-0.0161544	0.034369	0.00674048	-0.326272	-1.18422	0.714622
SALK_041749	-7.57143	-9.57143	2.85714	2.54286	19.7429	-3.07381	10.2857	104.714	16.7143	-0.0114739	2.47401	0.249078	7.23667	120.026	26.5515	-0.0143429	0.183171	0.0398571	0.0201714	0.149586	0.0190429	-0.0345143	0.0335857	0.0208143	0.367182	-1.23588	-0.208943
SALK_082864	-2.22188	-9.38934	-1.59816	3.2	19.7429	-1.58095	12.6957	104.976	1.93249	0.20015	2.50204	0.454054	16.7003	120.026	5.5619	-0.00758786	0.184376	0.0200986	0.013503	0.150137	0.0193158	-0.023232	0.0337963	0.00499674	0.861658	-1.21412	-0.668685
SALK_104075	-1.98345	-9.51225	-1.33269	0.971429	19.7429	-1.14286	-0.142857	104.714	12.7143	-1.47045	2.35461	1.34937	-4.90892	120.026	15.6886	-0.0143102	0.182563	0.0277629	0.00130348	0.149375	0.026853	-0.0151548	0.0337212	0.0038665	-0.582053	-1.28091	0.759594
SALK_063969	-0.516903	-9.4326	-3.57015	0.642857	19.7429	1.51429	-2.85714	104.714	26.1429	0.27496	2.36383	-0.00952973	-2.99464	119.718	32.9034	-0.0104257	0.181503	0.058217	0.00278206	0.147923	0.0489846	-0.0134041	0.0338758	0.00989617	-0.147724	-1.26065	-0.0971608
CS864818 (wrky38)	15.8571	-9.57143	-4.7619	27.3286	19.7429	-23.2095	14.3571	104.714	-116.881	2.44056	2.41187	-1.98437	15.8176	120.026	-131.472	0.0782287	0.181616	-0.144177	0.0261708	0.14777	-0.127465	0.0541579	0.0338559	-0.00308965	0.36102	-1.24772	-0.17477	0.975075	-2.60134	0.880608	-0.121015	0.721368	0.706083	1.22142	24.8324	-13.3005

## Sheet: Table S7-full LMM
Table S7 p-values (α = 0.05) from a single linear mixed model including all 44 mutant lines and Col, testing for overall genotype-by-treatment interactions in performance and fitness traits during the main drought screen (reference levels: Col, drought). See README for trait abbreviations and column descriptions.
	daysToFl	Infl_Length_cm	Total_Num_Pods	Pod_mm_Average	Total_Slique_Length_cm	Abvgrd_wt	Infl_wt_g	Rosette_wt_g	Leaf_Temp_6.25.2017
Genotype effect	4.34809e-29	1.56797e-12	5.96282e-07	0.195463	3.88864e-06	3.73518e-07	7.23012e-05	1.5709e-15	0.797105
Treatment effect	3.28145e-12	4.81233e-74	5.31995e-51	2.46556e-09	4.22966e-47	1.74973e-32	1.62735e-32	6.63031e-12	0.42971
Genotype-by-treatment effect	7.48078e-09	0.000175465	0.000439925	0.187667	0.000334439	0.402184	0.292489	0.213696	0.421305

## Sheet: Table S8-Dunnett's test p
Table S8 p-values from Dunnett’s tests comparing each mutant line to Col under drought and well-watered conditions, for traits with significant genotype-by-treatment interactions in the full LMM (Table S7) during the main drought screen. See README for trait abbreviations and column descriptions.
	daysToFl		Infl_Length_cm		Total_Num_Pods		Total_Slique_Length_cm
	Drought	Well-watered	Drought	Well-watered	Drought	Well-watered	Drought	Well-watered
CS864818	2.16657e-07	0.00172516	5.63984e-11	0.94415	0.999847	1.77553e-10	0.998605	3.04055e-09
LSD1 (Anderson lab CS68738)	1.81682e-10	0.999988	0.999994	0.326943	0.86606	0.999716	0.918592	1
SALK_009957	0.916861	0.948199	0.973141	0.93502	0.999507	0.934033	0.99581	0.404114
SALK_011366	0.999889	0.515204	0.999999	0.999831	0.822315	0.903369	0.749847	0.895634
SALK_012432	0.776202	1	0.992468	0.999919	0.999997	1	0.999999	0.994993
SALK_013305	0.844223	0.988145	0.999858	0.989071	1	0.912723	1	0.607849
SALK_016933	0.741797	0.999586	0.999892	0.999852	1	0.999991	1	0.992815
SALK_019924	0.999995	0.781436	0.999999	0.999858	1	1	1	0.999997
SALK_022449	0.41147	0.511278	1	0.999315	1	0.921791	1	0.618643
SALK_025620	1	0.246603	0.98241	0.998446	0.994564	0.946372	0.997287	0.579176
SALK_031682	0.994903	0.822544	0.975764	0.999999	0.738728	1	0.870262	0.999987
SALK_032841	0.9923	0.748758	0.908568	0.999675	0.469876	1	0.745029	1
SALK_038445	0.999916	0.890474	0.999125	1	1	1	0.999999	1
SALK_040054	0.999003	0.999507	1	0.992745	0.998027	0.999995	0.999415	0.998438
SALK_041749	0.0951073	0.159005	1	1	1	0.855118	1	0.927872
SALK_044822	0.873713	0.0825683	0.999814	1	0.99996	0.999332	0.999991	0.983629
SALK_045623C	0.21603	0.0113291	0.478213	0.92396	0.958808	0.146705	0.966826	0.149627
SALK_048316C	0.998159	0.998527	0.658118	0.957971	0.935123	0.995432	0.981202	0.998306
SALK_049669	0.999995	1	0.892488	0.999399	0.999655	1	0.999839	0.999937
SALK_050892	0.810635	0.985886	1	0.999974	1	0.951976	1	0.625735
SALK_051689	0.284919	0.963763	1	0.999388	0.999994	0.999995	1	0.999268
SALK_057412	0.957171	0.950055	0.943552	0.999999	0.999966	0.987531	0.999915	0.820083
SALK_063969	1	0.52542	1	0.988339	0.999999	0.659823	1	0.408576
SALK_064178	0.868746	0.643097	1	0.998762	0.950791	0.991341	0.993368	0.886015
SALK_065004	0.664257	0.998358	1	0.999993	0.999995	0.999757	1	0.995867
SALK_069207	1	0.44979	0.992906	0.999998	0.999999	0.997541	1	0.982546
SALK_073773	0.999974	0.985919	0.987288	0.73885	0.999983	1	0.999981	0.999993
SALK_074669	0.996295	0.531079	0.999686	0.999921	1	0.999639	0.999997	0.987536
SALK_077982	1	0.978115	0.861232	0.999649	0.998051	0.984978	0.999666	0.987745
SALK_078585	1	0.0822784	0.999327	0.99999	0.998059	1	0.999956	0.99998
SALK_081434	0.814142	0.97415	1	0.620711	1	0.90357	1	0.926156
SALK_082864	0.999984	0.521518	0.756429	0.999477	0.984155	0.998399	0.988471	0.956349
SALK_085292	1	0.95419	0.987763	1	0.999541	0.999962	0.999835	1
SALK_085852C	0.999957	0.766767	0.999845	1	0.99988	0.999989	0.999999	0.999246
SALK_096450	0.999973	0.786688	0.999883	1	0.999997	0.999999	0.999928	0.99997
SALK_098762	0.80181	0.999958	0.995977	0.998126	0.947882	0.811254	0.981095	0.447482
SALK_100220	0.991151	0.744533	0.997716	0.999903	0.999151	0.997562	0.999931	0.953256
SALK_104075	1	0.863993	0.999999	1	0.999936	0.985503	0.999847	0.988797
SALK_116966	0.999953	0.982356	0.91737	1	0.999887	1	0.999961	0.998865
SALK_119363	0.999979	0.855323	0.998231	1	1	1	1	1
SALK_122367	0.984562	0.80711	0.998619	0.999606	0.999944	0.944254	0.999969	0.422751
SALK_123188	1	0.999819	0.999814	0.779944	0.997675	0.999521	0.996501	1
SALK_125024	1	0.996519	1	0.997095	0.99969	0.999999	0.999819	0.996774
SALK_141778C	0.60956	0.396363	0.999999	0.998251	0.999976	0.978354	0.999991	0.761051

[truncated: 6 more sheets: Table S9-Dunnett's test beta, Table S10-IntermediateDrought, Table S11-gsw, Table S12WRKY38FVGeneticCluster, Table S13-WRKY38FVClimateLMM, Table S14-WRKY38FVClimateTtest]
